# Supplementary material for: Phylogeographic pattern suggests a general northeastward dispersal in the distribution of Machilus pauhoi in South China
Source: PLoS One. 2017 Sep 8;12(9):e0184456. doi: 10.1371/journal.pone.0184456 (PMC5590941; doi:10.1371/journal.pone.0184456)
Supplement: S1 Table — (XLS) [file pone.0184456.s001.xls]

## Sheet: Sheet1
S1 Table. Diploid SSR data at twelve loci in Machilus pauhoi
Number of populations = 24
Number of SSR loci = 12
	SHRSPa009		SHRSPa010		SHRSPa012		SHRSPa021		SHRSPa057		LMAV03		LMAV15		LMAV24		LMAV25		LMAV34		LMAV35		ESTAVTC20
pop = SC
SC2	124	134	136	136	148	148	178	178	202	202	152	158	232	232	176	176	174	184	168	168	198	200	130	130
SC4	114	124	134	136	148	148	178	178	198	202	154	158	232	232	184	184	174	174	166	166	186	204	130	130
SC5	122	122	136	144	148	152	178	182	198	202	142	142	234	234	184	186	174	178	166	166	182	206	130	130
SC6	124	124	136	136	148	148	182	182	198	198	158	158	232	232	186	202	174	184	168	168	186	198	130	130
SC7	114	116	136	136	148	148	182	182	198	202	158	158	232	232	184	188	180	184	168	168	198	202	124	130
SC8	124	134	136	144	148	148	178	178	198	202	154	154	232	232	186	202	174	174	172	174	196	198	130	130
SC9	124	134	134	134	148	152	178	178	196	202	142	158	232	232	174	174	162	190	168	174	190	200	148	152
SC10	124	124	134	138	148	148	182	182	198	198	152	158	232	234	186	188	174	178	166	168	200	202	130	146
SC11	114	124	130	138	148	148	178	178	198	202	152	158	232	234	174	184	170	174	168	168	200	200	128	130
SC13	124	134	134	136	142	148	178	178	198	202	152	158	234	248	184	184	170	174	166	166	182	206	130	130
SC14	114	124	130	136	146	148	182	182	198	198	158	158	232	232	184	192	178	180	168	168	188	204	130	130
SC15	116	124	134	136	148	148	178	182	198	202	152	158	232	232	174	178	174	180	168	172	182	200	124	130
SC16	124	134	136	136	148	148	182	188	198	202	154	158	232	232	184	186	178	180	168	168	200	206	128	130
SC17	116	134	134	144	148	148	178	182	198	198	152	158	232	232	174	176	174	180	166	168	182	186	130	132
SC18	124	124	134	144	148	148	182	182	198	202	158	158	232	232	172	202	178	180	166	166	198	206	130	130
pop = AF
AF1	124	124	136	144	148	148	182	182	198	198	152	152	234	234	186	194	172	174	168	168	182	206	130	130
AF2	116	124	134	144	148	154	178	188	198	202	152	158	236	236	174	178	174	178	168	168	186	200	130	130
AF3	114	114	134	144	146	152	188	188	198	202	158	158	234	236	174	178	174	174	178	180	198	202	130	130
AF5	124	124	134	136	148	148	178	178	198	202	152	156	276	278	184	186	174	174	168	168	182	206	130	150
AF6	114	124	134	136	148	148	178	178	202	202	158	158	232	232	184	184	174	174	166	168	182	206	130	150
AF8	124	124	136	136	148	148	182	186	198	198	152	152	248	262	186	204	174	174	168	168	186	200	130	130
AF10	124	124	136	144	148	148	188	188	198	198	152	158	232	248	174	178	168	178	178	180	198	200	130	130
AF13	114	116	136	144	146	152	184	188	198	202	156	158	268	268	184	194	174	178	170	170	182	206	130	150
AF14	114	114	134	136	146	148	182	182	198	202	158	158	256	258	174	184	174	184	168	168	190	200	130	130
AF18	114	116	134	136	148	152	178	188	202	202	156	156	240	262	174	184	172	174	166	168	200	202	130	130
AF20	114	134	134	146	146	148	182	182	198	202	156	156	240	268	184	198	174	174	168	168	200	206	130	130
AF21	114	134	136	144	148	148	182	182	198	202	158	158	232	234	184	188	174	180	166	166	198	202	130	130
AF22	114	124	136	136	148	148	184	188	198	198	160	160	232	232	174	184	174	184	178	180	198	198	130	130
AF25	114	124	136	144	152	154	182	182	202	202	152	160	258	262	190	194	174	178	168	168	182	206	130	130
AF26	114	134	134	136	148	152	182	188	198	198	154	160	234	236	174	186	174	186	172	180	186	200	130	146
AF27	124	134	136	144	146	148	184	188	198	198	152	154	240	262	174	178	174	182	166	168	198	200	130	130
pop = JO
JO1	112	112	132	132	150	150	182	182	202	202	154	156	244	244	178	178	180	182	170	170	186	198	136	138
JO2	110	114	132	132	150	150	182	182	202	202	154	156	264	274	174	174	180	182	168	170	186	200	136	138
JO3	110	114	132	132	150	150	182	182	202	202	156	158	264	264	174	178	180	182	170	170	186	198	138	138
JO6	110	114	132	132	150	150	182	190	202	202	156	156	272	274	174	174	180	182	170	170	200	200	136	140
JO7	114	116	132	132	150	150	182	182	202	202	156	158	264	264	174	174	180	182	170	170	198	200	134	136
JO8	124	134	132	132	150	150	182	190	202	202	154	158	262	264	174	174	164	182	170	170	186	186	136	138
JO9	114	114	132	132	150	158	182	182	202	202	156	158	248	248	174	178	162	182	170	170	186	186	138	138
JO11	114	114	134	134	152	152	182	182	202	202	154	156	244	248	174	178	180	182	170	170	186	198	136	136
JO14	112	116	132	132	150	150	182	182	202	202	158	158	262	264	174	178	164	182	170	170	186	198	136	138
JO15	110	112	132	132	150	150	180	180	202	202	156	158	262	264	174	174	180	182	170	170	186	198	136	138
JO16	110	114	132	132	152	152	170	182	202	202	156	156	248	248	174	174	180	182	170	170	198	200	136	136
JO17	114	114	132	132	150	150	182	182	202	202	156	156	272	274	174	174	180	182	170	170	198	200	138	138
JO18	116	122	132	132	152	152	182	182	202	202	154	158	248	248	174	178	180	182	170	170	186	198	136	138
JO20	110	114	132	134	148	150	182	182	198	202	154	156	264	274	174	184	176	182	170	170	198	200	136	138
JO21	112	112	132	132	152	152	182	182	202	202	156	158	248	248	174	174	180	182	170	170	186	198	134	136
pop = NP
NP2	114	114	132	132	150	158	182	190	202	202	154	156	248	248	174	174	162	182	170	170	198	200	136	136
NP3	114	116	132	134	150	150	182	182	202	202	156	158	248	248	174	174	180	182	170	170	186	198	138	138
NP9	110	112	132	134	148	152	180	180	202	202	156	158	248	248	174	178	180	182	170	170	186	186	136	138
NP10	134	134	134	134	148	154	178	178	198	204	156	158	232	236	200	200	176	184	162	170	190	190	136	148
NP11	110	112	132	132	150	150	178	182	200	200	156	158	244	244	174	174	180	182	170	170	186	198	136	138
NP12	114	114	132	132	152	152	182	190	202	202	156	158	248	248	174	178	176	182	170	170	186	198	134	138
NP13	112	112	132	134	152	152	182	182	202	202	156	156	248	264	174	174	164	182	170	170	200	200	148	152
NP14	114	114	132	132	150	150	182	182	202	202	154	156	262	264	174	178	180	182	170	170	186	200	136	136
NP15	114	114	132	132	148	150	182	182	202	202	156	156	262	264	174	184	180	182	170	170	198	200	138	138
NP16	112	112	132	134	152	152	182	190	198	202	154	156	244	244	174	178	180	182	170	170	186	198	142	148
NP18	110	112	132	134	152	152	180	180	200	202	156	158	248	248	174	174	180	182	170	170	186	198	138	138
NP19	124	134	132	136	148	148	178	188	198	202	152	154	232	232	184	186	162	188	168	168	186	200	130	138
NP20	124	134	136	136	148	148	182	188	198	202	152	152	232	232	184	188	174	188	166	168	194	206	130	130
NP22	114	114	132	132	152	152	182	182	202	202	154	156	248	248	174	174	180	182	170	170	186	198	136	138
NP23	110	114	132	132	150	158	182	182	202	202	154	156	248	248	174	174	180	182	170	170	186	198	136	136
pop = YC
YC2	124	124	134	134	148	148	178	182	202	204	158	158	250	254	174	178	178	184	168	168	194	200	136	154
YC4	116	124	134	134	148	148	178	178	202	202	152	158	232	250	174	178	182	182	166	168	200	206	148	152
YC6	124	134	134	134	148	148	178	178	202	202	158	158	232	250	174	176	182	184	168	168	190	190	148	152
YC7	116	124	134	134	148	148	178	182	196	202	152	158	250	254	164	176	182	184	166	168	190	206	150	152
YC8	124	134	134	134	148	148	178	178	202	202	158	158	232	232	174	178	178	184	168	168	190	190	148	152
YC9	124	124	134	134	148	148	178	178	196	196	142	142	250	250	174	178	184	186	168	168	200	200	146	152
YC11	124	134	134	136	148	152	178	178	196	202	154	158	232	232	174	174	182	186	166	168	200	200	148	152
YC12	124	134	134	134	148	148	178	178	196	196	158	158	250	250	176	178	182	182	168	168	190	190	148	152
YC13	124	134	134	134	148	148	178	178	196	196	158	158	250	250	172	174	178	182	168	168	200	200	148	152
YC14	116	124	134	134	148	152	178	178	202	204	158	158	232	250	158	176	182	184	166	168	190	190	148	152
YC15	124	124	134	134	148	148	178	178	196	204	154	158	232	232	184	184	182	184	168	174	200	200	148	164
YC16	124	134	134	134	148	152	178	178	196	204	158	158	232	232	176	176	182	184	166	168	200	200	142	148
YC17	124	134	134	134	148	148	178	178	196	204	158	158	232	232	176	184	182	184	168	168	190	190	148	154
YC19	124	124	134	134	148	152	178	184	196	204	142	158	232	232	174	178	182	184	168	168	190	190	146	152
YC20	124	134	134	134	148	152	178	178	196	204	154	154	232	232	184	186	178	182	168	182	190	190	152	154
pop = GO
GO13	116	124	134	134	148	148	182	184	198	198	158	160	250	254	174	184	162	162	168	170	186	186	138	152
GO15	116	124	134	134	148	148	178	178	198	202	158	158	232	232	174	174	176	184	166	170	186	186	138	154
GO25	124	124	134	134	148	152	182	188	182	198	158	160	250	272	172	174	174	192	166	168	186	186	136	138
GO30	124	124	134	134	148	152	184	184	198	202	158	158	260	262	200	200	180	184	170	170	186	186	130	138
GO31	116	124	134	134	138	152	178	184	202	206	156	158	240	242	174	178	162	162	168	170	186	186	136	138
GO35	114	124	134	138	138	152	182	190	198	198	156	158	240	242	182	182	176	180	168	168	182	206	126	146
GO37	124	124	134	134	148	152	190	190	204	206	158	158	234	234	174	178	162	180	168	174	186	200	138	152
GO40	124	124	134	134	148	148	178	178	198	198	158	158	232	234	172	182	176	184	168	168	186	186	142	144
GO41	124	124	132	138	136	148	184	184	200	202	158	158	240	242	200	200	162	176	170	170	190	200	128	136
GO42	124	124	134	138	136	148	184	184	200	202	158	158	240	242	200	200	174	176	170	178	190	200	128	136
GO43	124	124	134	134	148	148	184	184	198	198	158	160	250	254	174	178	180	184	168	170	186	186	136	152
GO44	124	124	134	138	148	148	184	190	198	202	158	158	232	232	184	196	180	184	168	180	186	200	136	152
GO48	124	124	134	134	148	148	178	178	198	198	158	158	230	234	174	178	176	184	168	168	186	186	142	144
GO54	116	124	134	134	148	152	178	178	198	202	158	160	232	238	184	186	162	182	168	174	186	196	130	136
GO66	124	124	134	134	136	148	184	184	202	204	158	158	234	242	174	174	162	176	170	170	186	200	138	144
pop = GT
GT1	124	124	136	136	136	148	178	184	198	202	158	160	232	248	178	194	180	184	168	172	186	190	136	144
GT2	124	124	134	136	148	152	184	184	198	202	158	160	248	248	182	184	168	180	170	172	186	200	144	148
GT3	116	120	134	134	148	152	184	190	202	202	158	160	234	234	174	178	178	180	164	168	186	200	140	144
GT4	116	124	134	136	138	138	182	184	198	202	158	158	238	242	172	178	168	182	168	168	186	198	142	164
GT5	124	124	134	134	148	148	178	184	198	202	158	158	256	256	174	178	176	178	166	168	186	186	142	148
GT6	124	124	134	134	148	154	178	184	198	202	160	162	246	264	172	178	174	178	168	168	186	206	142	146
GT9	114	114	132	132	148	148	190	194	202	202	154	158	240	240	174	174	176	184	170	170	186	186	138	140
GT11	124	124	134	134	148	148	182	190	202	206	158	160	248	248	174	178	178	180	168	170	186	196	144	146
GT13	124	124	134	134	148	148	178	184	198	202	158	158	248	248	200	200	180	184	162	170	186	190	146	152
GT14	116	124	134	134	148	148	184	190	202	206	158	158	248	260	200	200	174	176	168	170	186	186	130	130
GT16	116	124	134	140	148	148	178	184	202	202	158	158	250	258	174	184	176	184	164	168	186	206	130	144
pop = GR
GR1	124	124	134	134	148	152	178	184	198	202	158	158	234	234	174	178	180	182	164	168	186	186	144	150
GR2	124	124	134	134	148	148	184	186	198	202	158	158	248	256	188	190	176	178	170	170	186	206	144	150
GR3	116	124	134	134	148	148	178	182	198	202	158	160	232	232	174	180	180	180	172	174	182	206	136	142
GR4	124	134	134	136	148	148	178	184	198	202	158	158	234	234	174	186	180	182	168	168	186	186	144	154
GR5	124	124	134	140	148	148	176	184	202	202	158	160	240	240	174	178	176	180	166	168	186	186	142	144
GR7	124	124	134	136	130	148	184	184	202	206	158	158	232	264	174	178	178	180	168	168	186	196	144	148
GR8	120	134	134	134	136	140	178	184	198	202	158	158	246	248	180	182	180	182	168	168	186	186	148	154
GR9	124	134	134	134	148	148	178	184	198	202	158	158	236	236	200	200	176	178	168	168	186	186	142	146
pop = FO
FO3	110	114	132	132	152	152	182	190	202	202	158	158	242	244	174	174	164	188	170	170	198	200	138	138
FO5	110	110	132	132	152	152	180	180	202	202	156	158	234	250	178	178	180	182	168	170	198	198	136	138
FO7	110	114	132	132	152	152	182	182	202	202	158	158	232	248	174	174	164	176	170	170	182	206	136	138
FO8	110	110	132	132	152	152	182	190	202	202	156	158	242	244	174	174	180	182	170	170	198	198	136	138
FO14	114	124	134	134	148	148	180	184	198	198	156	160	280	282	174	184	180	184	168	170	186	186	138	152
FO17	110	114	132	132	152	152	180	190	202	202	156	158	248	248	174	174	180	182	170	170	198	198	136	138
pop = LY
LY6	116	124	134	134	148	148	178	184	202	204	154	154	248	284	174	184	172	182	168	168	200	200	150	152
LY15	114	124	134	134	148	152	178	184	204	204	152	158	230	284	?	?	182	190	168	168	186	186	156	158
LY16	124	124	134	138	152	158	182	184	196	204	158	158	230	284	188	190	182	184	168	168	186	186	150	158
LY20	124	124	134	134	138	152	178	178	198	198	154	158	230	232	174	184	172	178	168	168	200	200	148	150
pop = HE
HE1	116	124	134	138	142	148	182	184	198	204	152	158	232	232	184	186	174	176	168	170	190	202	130	130
HE2	114	124	130	138	148	152	182	182	198	198	160	160	234	248	184	202	174	180	168	168	190	206	130	130
HE3	124	134	130	130	146	152	182	190	200	202	154	154	232	234	194	196	168	180	166	166	186	206	130	130
HE4	134	134	138	138	148	152	182	182	200	200	158	160	232	232	184	186	174	180	168	168	202	206	130	130
HE5	124	124	128	138	142	152	182	190	202	202	152	160	232	232	186	192	176	180	166	168	186	202	130	130
HE6	124	134	130	138	148	148	178	182	198	204	152	152	232	232	184	186	176	178	166	168	182	206	130	130
HE7	124	134	134	138	148	152	182	188	202	204	152	160	232	232	184	192	174	178	168	170	182	190	130	132
HE8	114	124	130	138	148	148	182	182	198	202	152	152	232	232	184	192	174	180	168	168	186	188	130	130
HE9	124	134	130	146	148	148	188	188	202	204	152	158	236	238	184	202	176	188	168	170	182	206	130	130
HE10	124	124	138	138	148	148	182	190	198	202	160	160	232	232	184	184	170	176	168	168	200	206	130	130
HE11	116	124	134	138	148	148	190	190	198	202	158	160	232	236	186	188	178	180	166	168	182	206	130	150
HE12	134	134	138	140	148	152	182	190	202	204	156	160	264	266	186	218	174	180	168	168	182	206	130	132
pop = AS
AS07	124	124	134	136	146	148	188	188	202	202	152	152	232	234	182	184	176	178	166	168	186	196	130	136
AS08	114	124	134	136	148	148	182	182	198	202	152	152	232	234	184	186	176	178	166	168	196	200	130	130
AS50	124	128	130	134	148	148	178	178	202	204	122	152	236	236	178	184	172	176	170	172	186	196	130	136
AS51	114	134	130	134	148	152	188	188	198	202	152	152	232	232	184	196	166	178	168	168	194	200	130	130
pop = HT
HT01	114	114	134	136	146	154	180	182	198	198	158	160	232	232	174	178	178	184	168	170	186	206	130	130
HT02	114	116	130	134	148	154	182	190	204	204	152	154	232	248	174	178	172	174	166	166	194	200	130	132
HT03	124	124	136	136	148	148	178	182	198	198	152	160	234	234	174	186	172	174	166	166	200	200	130	138
HT04	116	124	136	144	148	148	182	182	202	202	152	158	232	232	174	178	178	188	168	168	200	202	130	150
HT05	124	124	130	136	148	148	182	182	198	202	158	158	232	232	174	178	174	180	170	180	192	200	130	130
HT07	124	134	130	144	146	148	182	182	198	198	152	158	252	260	174	178	174	174	166	166	186	186	130	130
HT08	124	124	136	144	148	148	182	182	198	202	158	158	236	248	174	178	178	188	168	170	196	202	130	130
HT09	116	124	134	144	148	154	178	182	198	198	152	158	232	232	174	178	172	174	168	168	202	206	130	138
HT11	124	134	136	136	148	148	182	182	202	202	158	158	232	232	174	178	174	178	166	168	204	204	130	130
HT12	116	124	136	136	148	152	182	182	198	198	158	158	264	268	190	212	170	178	166	168	188	200	130	130
HT14	116	124	136	144	148	148	178	178	198	198	158	162	232	236	174	178	174	182	168	168	194	196	130	138
HT15	116	134	134	136	148	148	180	190	198	198	152	158	232	232	174	178	174	178	166	168	202	206	130	132
HT18	116	134	130	130	148	148	182	182	202	202	152	152	232	232	174	184	174	178	166	168	198	198	132	132
pop = ZF
ZF02	124	134	130	136	148	152	182	188	198	200	152	152	258	260	184	188	162	166	168	168	194	206	130	130
ZF03	128	134	136	136	146	148	186	186	198	198	158	158	232	248	166	178	174	180	168	168	200	204	124	130
ZF06	134	144	136	136	148	148	178	178	198	204	152	158	234	234	186	188	174	180	166	168	194	196	130	130
ZF08	116	124	136	144	148	152	178	178	198	202	158	160	232	232	184	186	162	174	166	170	194	194	130	138
ZF09	124	134	136	136	146	148	178	178	198	202	152	158	248	248	182	184	174	178	166	168	200	202	130	130
ZF10	114	134	136	136	148	148	178	178	202	202	154	158	252	254	174	178	178	180	168	168	186	194	130	130
ZF11	114	134	130	136	142	148	178	182	198	202	152	158	236	248	174	178	178	180	168	168	186	194	124	130
ZF12	114	124	136	136	152	152	178	178	198	198	152	158	232	232	174	178	174	178	168	168	194	194	124	124
ZF17	124	124	134	136	142	148	182	182	198	198	152	158	258	260	184	188	174	180	168	168	194	194	132	134
ZF18	132	132	130	136	148	148	178	186	198	198	152	152	232	236	184	188	174	174	168	170	194	200	134	134
ZF21	114	124	134	136	148	148	188	188	198	198	152	152	236	250	184	186	174	176	166	168	182	206	130	130
ZF24	124	134	134	134	148	152	186	186	198	202	152	152	?	?	166	188	176	178	166	168	194	204	130	130
ZF25	134	144	136	136	148	152	178	178	198	202	152	158	240	258	174	178	174	174	168	168	194	200	130	130
ZF27	134	134	136	136	148	148	182	182	198	202	156	158	248	250	184	200	172	174	168	168	186	188	126	130
pop = RH
RH1	114	134	138	144	148	148	182	182	198	200	152	158	232	248	186	194	166	180	166	168	198	206	130	130
RH2	114	124	138	138	148	152	178	182	198	202	152	158	232	232	174	178	174	180	166	168	188	200	130	146
RH3	124	124	130	138	148	148	182	182	202	202	160	160	232	232	174	178	176	184	168	168	198	198	130	130
RH5	114	128	138	144	148	148	178	188	198	202	158	158	248	254	174	186	184	192	166	168	186	194	128	128
RH6	116	124	138	138	148	148	182	182	198	202	152	158	232	232	174	184	174	184	168	170	200	200	130	132
RH7	114	124	122	130	148	152	188	188	200	202	154	160	236	236	182	188	164	174	168	168	198	204	130	130
RH8	124	124	122	138	148	152	178	188	200	202	152	158	232	236	182	186	176	180	166	166	190	198	130	130
RH9	134	134	138	144	148	148	178	178	198	198	154	154	232	232	184	184	180	186	166	166	188	188	130	132
RH10	114	124	134	138	148	148	182	182	198	200	152	158	232	232	174	178	162	166	166	168	186	196	130	138
RH11	116	124	130	138	148	152	182	188	196	200	158	158	232	232	174	178	166	180	166	168	200	206	128	130
RH12	114	124	130	134	148	148	182	182	198	202	152	158	232	232	184	190	174	174	168	170	196	200	130	130
RH13	116	124	130	138	148	148	182	182	198	200	158	160	234	236	182	184	162	162	166	168	190	196	134	138
RH14	124	124	122	134	148	148	178	178	198	198	156	158	248	250	184	186	174	180	166	168	188	206	130	130
RH15	114	134	130	130	148	152	178	178	198	202	158	160	232	232	184	184	166	180	166	166	188	194	130	134
pop = PY
PY1	124	134	134	138	146	146	178	178	198	198	158	158	278	280	174	178	178	180	166	166	188	198	130	130
PY2	116	124	134	138	146	154	180	180	198	198	152	158	236	236	184	192	162	162	166	166	198	202	130	130
PY3	124	134	138	138	146	148	178	180	198	198	152	158	256	256	172	184	162	180	168	168	188	202	130	138
PY6	124	134	138	138	146	148	178	178	198	198	152	158	256	256	174	178	178	180	166	168	188	198	130	130
PY7	124	134	134	138	146	154	180	182	198	198	158	158	236	236	184	192	180	184	166	166	198	202	130	130
PY8	114	116	134	138	148	154	182	182	198	198	152	158	236	236	184	192	162	180	166	166	198	198	130	130
PY9	124	134	134	138	154	154	180	182	198	198	158	158	236	236	174	178	178	180	166	166	198	198	130	130
PY10	124	134	134	138	148	154	180	186	198	202	152	158	236	236	178	178	178	180	166	168	198	202	130	130
PY11	134	134	138	138	146	152	182	182	198	198	152	158	234	234	174	178	176	180	166	166	198	202	130	130
PY12	114	134	138	138	154	154	182	182	198	198	158	158	236	236	174	192	176	184	166	166	198	198	130	130
PY14	114	124	134	138	154	154	182	182	198	198	158	158	236	236	174	178	176	180	166	166	198	198	130	130
PY15	116	124	134	138	154	154	182	182	198	198	158	158	236	236	184	192	162	162	166	166	198	202	130	130
PY16	124	134	138	138	148	154	182	188	198	202	158	158	232	236	184	192	180	182	166	168	188	198	130	130
PY17	122	132	138	138	148	148	186	186	198	198	158	158	234	234	174	184	178	180	168	168	188	202	130	130
PY19	134	134	138	138	148	154	182	182	198	198	152	158	236	236	174	178	178	184	166	166	188	188	130	130
PY20	114	124	134	134	148	154	182	188	198	198	158	158	236	236	174	178	180	184	166	166	188	202	130	130
pop = ZP
ZP1	114	124	130	140	148	158	182	188	198	202	158	158	232	232	184	186	162	176	168	168	182	200	130	130
ZP2	114	124	126	130	148	148	188	188	198	198	150	160	232	232	184	194	164	180	166	168	186	202	130	130
ZP3	116	116	146	146	148	152	180	180	202	202	152	152	260	262	184	188	176	178	166	168	190	198	130	130
ZP4	124	134	130	136	148	158	182	188	198	200	150	156	232	232	184	186	162	172	168	168	190	196	130	130
ZP5	124	128	136	136	148	148	182	182	198	202	152	158	232	232	184	186	174	174	168	168	196	200	130	130
ZP6	114	116	136	136	146	148	182	182	198	198	152	158	232	248	184	184	174	182	168	168	182	206	130	136
ZP7	114	124	134	144	148	148	184	184	200	200	152	158	232	232	188	192	174	180	170	170	200	202	130	132
ZP8	134	134	130	150	142	148	180	180	198	200	150	158	232	234	184	184	174	176	170	172	200	206	130	130
ZP9	124	124	144	144	148	148	182	182	200	202	154	158	232	232	186	194	182	188	168	168	202	202	130	130
ZP10	124	134	136	144	148	152	182	182	198	202	158	158	232	232	184	186	168	178	168	168	196	202	130	130
ZP11	114	124	134	136	146	154	178	178	198	198	158	158	236	236	192	192	176	180	166	166	198	198	130	130
ZP12	124	124	130	136	142	148	182	182	202	202	154	158	232	232	184	184	166	182	168	168	206	206	130	130
ZP14	134	134	136	136	142	148	182	182	198	202	158	158	232	232	188	194	174	176	154	168	198	200	130	132
pop = QN
QN1	124	134	138	146	148	152	178	178	196	204	152	158	234	248	174	180	168	180	162	174	182	206	128	146
QN2	114	124	134	138	146	148	178	178	198	204	154	158	232	234	178	192	168	186	168	168	186	194	128	146
QN3	124	124	138	146	148	154	178	178	198	204	154	154	232	250	152	152	168	182	168	172	186	194	146	164
QN4	124	124	134	146	148	148	178	178	196	198	156	160	236	248	174	178	178	180	168	170	194	194	128	136
QN5	116	124	138	138	146	148	178	178	196	204	152	158	232	234	182	182	178	186	162	168	182	182	128	142
QN6	124	124	138	146	146	154	178	178	196	204	154	154	234	252	200	200	178	180	162	168	190	190	148	164
QN8	124	124	134	134	146	148	178	178	196	204	156	160	234	234	176	176	168	186	168	174	182	194	140	142
QN9	124	124	134	138	146	148	178	178	198	204	158	158	232	234	178	178	168	186	168	170	186	194	142	146
QN10	124	124	134	140	146	148	178	178	198	204	152	158	232	236	174	178	176	180	170	174	190	190	128	146
QN11	124	134	140	146	146	154	178	178	196	204	154	154	232	250	186	186	178	180	168	174	190	190	128	150
QN17	116	124	134	138	148	148	178	178	198	198	152	158	232	232	?	?	176	180	162	168	182	206	130	130
pop = XA
XA1	124	124	128	134	148	148	196	196	202	204	158	158	248	252	174	178	182	184	166	168	186	200	136	150
XA2	114	124	134	134	148	148	182	182	202	204	130	130	232	234	174	174	180	182	168	168	190	200	136	154
XA3	124	124	134	134	138	148	182	182	202	204	158	158	234	234	174	178	180	182	168	168	190	200	152	156
XA4	124	124	134	134	148	148	182	182	202	204	156	158	232	234	174	178	180	182	168	168	190	200	138	154
XA5	124	124	134	134	136	148	184	184	204	204	156	158	232	232	190	192	180	184	168	168	186	190	136	136
XA6	114	124	134	134	136	148	182	190	202	202	158	158	232	232	196	198	180	184	168	168	200	200	144	152
XA7	124	124	134	134	148	148	182	190	202	204	158	158	232	234	174	178	162	184	166	168	196	200	148	152
XA8	124	124	134	134	148	148	178	178	198	202	158	158	248	258	174	178	180	190	168	168	190	200	136	140
XA9	124	132	134	136	148	148	182	184	204	204	158	160	234	234	174	178	162	190	168	168	186	200	136	150
XA10	114	132	134	136	148	148	184	190	202	202	158	158	232	232	184	186	182	184	166	168	196	200	140	144
XA11	124	124	134	134	144	148	178	184	196	198	158	160	228	234	182	186	178	180	168	168	200	200	136	142
XA12	124	124	124	134	148	152	184	184	204	206	158	158	234	238	174	178	182	184	168	168	200	200	136	158
XA13	116	124	124	134	148	152	184	190	198	204	158	158	234	234	174	178	180	184	166	168	200	200	134	136
XA14	116	124	134	134	148	148	184	184	204	204	152	158	238	238	180	182	?	?	168	168	182	206	136	152
XA15	124	124	134	134	148	148	182	184	202	202	158	158	238	248	180	186	180	182	168	178	182	206	130	152
XA16	124	124	134	136	138	148	178	190	198	198	158	160	232	234	174	182	180	182	168	168	186	200	136	136
pop = CY
CY1	124	124	134	134	148	152	178	178	196	198	152	158	232	232	184	186	172	180	166	172	182	190	128	140
CY2	114	124	132	134	148	150	178	182	202	204	156	158	232	236	174	174	178	182	166	168	186	200	136	138
CY3	112	112	132	136	150	158	182	180	200	202	154	156	240	246	178	178	164	178	170	170	184	186	138	140
CY4	124	124	134	134	152	152	178	178	196	196	156	158	232	232	174	178	178	178	168	168	190	190	152	156
CY6	124	124	?	?	148	152	178	184	204	204	158	158	246	248	174	178	162	180	168	170	200	200	130	150
CY20	114	134	132	136	148	152	182	182	198	202	152	152	232	262	182	184	174	186	168	170	188	202	110	130
pop = YS
YS3	114	124	134	144	148	148	178	178	196	200	152	152	232	232	184	186	178	180	168	168	190	190	128	130
YS4	124	134	136	144	148	148	182	182	200	204	152	158	232	234	184	190	180	184	168	168	188	196	130	130
YS5	114	124	130	136	148	148	182	182	198	204	152	158	234	234	184	186	180	186	166	168	190	190	130	130
YS6	114	124	130	130	148	148	178	178	198	198	152	158	236	236	186	186	174	180	166	166	190	206	130	150
YS7	114	114	130	144	148	152	182	182	198	198	152	162	232	242	184	186	162	174	166	166	186	206	130	132
YS8	114	134	122	136	148	148	182	182	198	198	152	152	232	232	174	184	180	186	168	168	202	202	130	130
YS10	114	124	130	130	148	148	182	182	198	202	158	160	232	232	184	186	164	180	166	168	190	202	128	130
YS11	124	124	134	136	148	148	182	192	198	202	152	154	232	234	174	178	174	180	168	168	188	212	130	130
YS12	114	124	124	130	146	148	188	188	198	202	152	158	232	232	174	178	174	176	166	168	202	202	130	130
YS13	124	124	134	138	148	158	178	184	204	204	158	158	250	284	178	178	162	174	168	168	186	200	150	156
YS14	134	134	134	136	148	152	178	178	198	198	160	160	232	236	186	200	174	180	166	168	190	202	128	130
YS15	114	124	130	134	148	152	188	188	198	200	152	160	232	234	184	186	174	180	166	166	186	190	130	130
YS16	114	134	136	144	148	152	184	190	198	202	160	160	232	232	184	186	166	180	168	168	190	194	132	134
YS17	114	124	130	136	148	152	190	190	198	202	158	158	232	236	184	194	162	178	166	168	198	202	130	130
pop = HS
HS01	116	124	134	146	152	152	182	182	198	202	160	160	232	232	174	178	178	188	168	168	188	198	130	130
HS02	124	134	144	144	142	148	178	178	198	202	152	158	232	232	174	178	180	184	168	168	186	194	134	134
HS03	124	124	124	136	148	148	182	188	202	202	152	152	232	232	174	178	174	174	168	168	188	188	130	130
HS04	124	134	130	136	148	152	182	182	202	202	152	152	232	232	174	186	162	178	166	166	190	198	130	130
HS05	124	134	134	144	148	148	182	182	202	202	158	164	232	232	174	178	170	174	166	168	200	202	130	130
HS07	124	124	140	144	148	152	182	182	202	202	152	164	232	232	174	178	174	174	166	166	186	198	130	130
HS08	116	124	128	136	148	152	182	182	200	202	152	152	232	232	188	192	176	182	168	168	198	202	130	130
HS10	118	124	134	146	148	152	182	182	198	202	160	160	232	232	184	186	162	178	168	168	188	198	130	130
HS11	124	124	130	140	148	148	182	182	198	202	152	152	262	262	174	178	176	182	168	168	198	200	130	130
HS12	124	134	134	136	148	148	182	182	202	202	152	158	232	232	174	184	174	188	168	168	186	188	130	130
HS13	124	134	122	136	148	148	182	182	198	198	152	158	232	262	174	178	178	180	166	168	188	202	124	130
pop = JD
JD1	116	124	122	136	148	152	180	180	198	198	152	158	232	232	174	178	166	174	168	168	200	200	142	144
JD2	114	124	136	136	148	152	182	188	198	202	152	152	232	236	166	186	162	174	168	174	198	204	130	130
JD3	124	144	136	136	146	148	178	178	198	198	152	160	232	232	186	186	174	188	168	168	200	200	130	130
JD4	116	122	134	144	132	148	184	184	198	202	152	158	232	260	184	188	174	178	168	168	188	194	130	130
JD5	124	144	130	144	142	148	178	188	198	198	158	160	250	250	174	178	174	174	166	168	186	188	130	130
JD6	124	134	130	136	132	142	178	188	198	198	154	154	250	260	184	186	174	178	168	168	188	200	130	130
JD7	134	134	130	136	148	148	178	178	198	198	158	158	232	232	174	178	174	180	168	168	186	194	130	130
JD8	128	144	134	136	142	148	178	178	?	?	158	160	238	250	184	186	162	162	168	168	200	202	130	130
JD9	112	144	130	136	148	148	178	178	198	202	152	160	232	232	174	178	174	178	168	168	200	206	130	130
JD11	114	144	136	140	148	152	178	188	198	202	152	152	232	232	174	178	174	178	168	170	186	200	130	130
JD16	124	134	134	134	148	148	188	188	198	202	152	152	232	236	174	178	174	178	168	168	194	200	130	130
JD17	116	124	136	136	146	152	182	188	198	198	152	158	232	240	174	186	186	188	168	168	200	202	134	134
JD18	114	134	136	144	148	152	178	188	198	198	158	158	232	232	166	184	178	180	168	168	186	204	130	134
JD19	116	124	136	140	148	148	178	178	202	204	158	158	232	232	166	186	176	178	168	168	198	204	130	130
JD20	124	134	130	136	142	148	178	178	198	202	158	158	250	254	166	174	174	176	166	168	186	204	130	130
pop = RY
RY1	114	124	144	144	152	154	182	182	202	202	158	158	232	260	174	184	164	178	166	168	198	208	124	130
RY2	114	118	144	146	148	148	178	182	200	200	154	158	238	260	186	190	174	178	168	172	186	186	124	132
RY3	124	124	136	144	148	148	178	182	200	200	152	154	232	232	174	184	162	178	166	168	186	200	130	130
RY4	114	124	144	144	148	152	178	188	200	202	154	154	232	232	184	186	162	186	166	168	198	206	124	130
RY5	116	124	132	136	148	148	180	180	198	204	158	158	232	238	186	188	162	174	168	168	204	204	124	152
RY6	118	124	136	144	148	148	182	182	202	202	152	152	234	234	184	196	164	174	166	166	186	208	132	132
RY7	134	134	134	136	148	148	182	182	198	202	152	158	260	262	184	186	162	174	168	168	190	206	130	138
RY8	118	124	134	136	148	148	182	182	198	202	152	158	232	232	192	198	174	180	168	168	190	206	130	130
RY9	116	124	134	144	152	154	182	184	202	202	152	158	232	260	174	176	162	172	166	168	198	198	124	130

## Sheet: Sheet2
15
16
15
15
15
15
11
8
6
4
12
4
13
14
14
16
15
14
11
9
13
11
16
6
288
